# Supplementary material for: lncDIFF: a novel quasi-likelihood method for differential expression analysis of non-coding RNA
Source: BMC Genomics. 2019 Jul 2;20:539. doi: 10.1186/s12864-019-5926-4 (PMC6604377; doi:10.1186/s12864-019-5926-4)
Supplement: Supplementary file 3 — Table S1. mRNA genes highly correlated with each lncRNA DE gene for TCGA HNSC tumor vs normal. (XLS 26 kb) [file 12864_2019_5926_MOESM3_ESM.xls]

## Sheet: top.correlation
Supplemental Table: mRNA genes highly correlated with each lncRNA DE gene for TCGA HNSC tumor vs normal
lncRNA DE genes								Top 20 correlated mRNA genes
ENSG00000233056.1	MLST8	VPS26A	CSNK2B	NFX1	POTEE	PDCD5	ACCS	PTPN9	MINA	LMAN2L	SPINT1	SYT11	SLC9A8	CEACAM4	CCDC103	XPR1	TMPRSS11B	CCL8	ATG4A	MBP
ENSG00000203688.4	FAM21A	NDUFA8	IFNAR1	LOC729234	C17orf104	POU3F1	UBXN2A	TRAPPC2P1	PBX2	PIGZ	JUN	KLHL13	PDE7B	ATF7IP2	EIF6	C12orf4	JAKMIP1	TRAPPC6A	LRRC66	IRF2BP2
ENSG00000228789.2	NUP98	CHRFAM7A	RPS3	SEMA4G	PPIG	ATF3	STXBP4	SLC25A24	SHF	CNNM4	ERLIN2	MCTP1	HSPA7	PDE1B	CD84	TXNDC15	ORC2L	GALNTL2	PVALB	CYSLTR2
ENSG00000265933.1	RB1	GATM	LCA5	PPP4R2	DRG2	C15orf56	CA2	SLC19A2	HMX1	OS9	FAM24B	JMY	TLR2	MORN2	FMN1	RSL24D1	PELI1	HLA-J	MYO7A	COG3
ENSG00000261780.2	NIPAL4	MYST4	BAP1	ZNF570	GALNT14	PLOD3	CCNI2	KEAP1	LOC100128822	TRIB1	FAM118B	GUCY1B2	SLC23A1	DHX40	CCDC74A	DNAH10	SFRS6	PHACTR2	GPHN	ANKRD12
ENSG00000235884.2	RNF7	FSCN3	SPATA17	LAMA2	CCDC77	C1orf187	ODF3L2	MCF2	ZFYVE27	DEM1	AK2	PLXNC1	JPH3	PCBP4	TRAF1	HARS	NLRC4	LOC148189	GCLM	POLR1E
ENSG00000261327.3	GULP1	YWHAB	ALG2	AUTS2	FASTK	LOC147727	RAB9B	ABCG4	DEDD	C3orf33	PSMG1	TRAF3IP2	LAS1L	HPS1	KCTD11	UBE3C	CPSF3L	NECAB3	HARBI1	DDX26B
ENSG00000272068.1	ZMYM5	FXYD2	BTBD19	RGS14	C16orf89	PRKCB	INPPL1	MPDU1	IL15	ACLY	REM1	ST7OT3	ADAT3	VDAC2	LAMB3	ASTL	CSE1L	LCE1C	ST6GAL2	NUBPL
ENSG00000225210.5	GPR55	PRDM10	TNF	SLC5A9	KIN	CDH3	HDHD1A	SCN4A	WNT16	ZFPM1	CD58	MATN4	PTPMT1	NR3C2	TACO1	AREG	GRIP2	GATM	CD177	DPP9
ENSG00000206195.6	KCNQ5	DDX58	ZC3HAV1	REC8	SLAMF7	PDLIM3	SUFU	PAPD5	CAMK2G	ABP1	LIPC	ABHD12	C6orf59	LOC100128822	PAMR1	APOL2	GRK4	AFAP1L1	FAM160A2	MARCKS
ENSG00000260162.2	PHB	ZNF451	PTGS1	PTDSS2	PEX13	ASB2	C5orf56	PRPF6	SUFU	BEST2	SH3BP2	GINS3	ADSS	LOC100272228	UBAP2L	GSN	EPN1	C3orf33	MCM10	TTC23L
